# Supplementary material for: Avoiding Error and Finding the Right Balance in European Health Technology Assessments: Insights Generated by the European Access Academy
Source: J Mark Access Health Policy. 2025 Feb 10;13(1):6. doi: 10.3390/jmahp13010006 (PMC11843953; doi:10.3390/jmahp13010006)
Supplement: Supplementary file 1 [file jmahp-13-00006-s001.zip]

Archive with 1 entries (1 files):
- jmahp-3217339-supplementary.pdf
